# Supplementary material for: Deep clinical and genetic analysis of 17p13.3 region: 38 pediatric patients diagnosed using next-generation sequencing and literature review
Source: BMC Med Genomics. 2025 May 19;18:90. doi: 10.1186/s12920-025-02155-y (PMC12090631; doi:10.1186/s12920-025-02155-y)
Supplement: Supplementary file 2 — Supplementary Material 2: Supplementary Table 2: The detailed clinical characteristics of published patients [file 12920_2025_2155_MOESM2_ESM.xlsx]

## Sheet: dup
patient's number	age	sex	DD	ID	SD	MD	ASD	ADHD	seizure	hypotonia	Other neurological abnormalities	brain imaging abnormalities	microcephaly	OA	CL/CP	other facial dysmorphisms	GR	overgrowth	SA	PMID		PAFAH1B1	YWHAE	CRK	BHLHA9	Other genes
1	5y,5mo	male	Yes	NA	NA	NA	Yes	None	None	Yes	None	None	None	Yes	None	Yes	None	None	Yes	19136950			Yes	Yes
2	9y,9mo	female	Yes	NA	NA	NA	None	None	None	Yes	None	None	None	Yes	None	Yes	None	Yes	Yes	19136950			Yes
3	33mo	male	Yes	NA	Yes	NA	None	None	None	None	Yes	None	None	Yes	None	Yes	None	None	None	19136950			Yes
4	14y,9mo	male	Yes	NA	NA	Yes	None	None	None	None	Yes	None	None	Yes	None	Yes	None	None	Yes	19136950			Yes
5	32mo	male	Yes	NA	NA	NA	None	None	None	None	Yes	None	Yes	None	None	None	Yes	None	Yes	19136950		Yes
6	17y,4mo	male	Yes	Yes	NA	NA	None	Yes	None	None	Yes	Yes	Yes	None	None	Yes	Yes	None	Yes	19136950		Yes
7	10y,5mo	female	Yes	NA	NA	NA	Yes	None	None	None	Yes	Yes	None	Yes	None	None	None	None	None	19136950		Yes	Yes
2	11m	female	Yes	None	None	Yes	None	None	Yes	Yes	Yes	Yes	None	None	None	None	None	None	None	20227246		Yes
case9	2y	male	Yes	None	Yes	Yes	Yes	None	None	None	Yes	NA	None	None	None	Yes	None	None	Yes	20452996			Yes	Yes
case11	14y	male	Yes	Yes	Yes	Yes	Yes	None	None	Yes	Yes	NA	None	Yes	None	Yes	None	Yes	Yes	20452996			Yes	Yes
case12	3y	female	Yes	Yes	Yes	Yes	Yes	None	None	None	Yes	None	None	None	None	Yes	None	Yes	Yes	20452996
case10	6.5y	male	None	None	None	Yes	Yes	None	None	Yes	Yes	NA	None	None	None	Yes	None	None	Yes	20452996		Yes	Yes	Yes
1	13y	female	Yes	Yes	Yes	Yes	Yes	NA	None	Yes	Yes	NA	None	Yes	None	Yes	None	Yes	Yes	21195811		Yes	Yes
patient1	NA	NA	NA	NA	NA	NA	NA	NA	NA	NA	NA	NA	NA	NA	NA	NA	NA	NA	Yes	21629300					Yes
patient2	NA	NA	NA	NA	NA	NA	NA	NA	NA	NA	NA	NA	NA	NA	NA	NA	NA	NA	Yes	21629300					Yes
patient2's mother	NA	NA	NA	NA	NA	NA	NA	NA	NA	NA	NA	NA	NA	NA	NA	NA	NA	NA	Yes	21629300					Yes
patient2's father	NA	NA	NA	NA	NA	NA	NA	NA	NA	NA	NA	NA	NA	NA	NA	NA	NA	NA	Yes	21629300					Yes
patient3	6y	male	NA	NA	NA	NA	NA	NA	NA	NA	NA	NA	NA	NA	NA	NA	NA	NA	Yes	21629300					Yes
1	7y	male	Yes	Yes	Yes	Yes	Yes	None	None	Yes	Yes	Yes	None	Yes	None	Yes	None	Yes	Yes	23035971			Yes	Yes	Yes
patient1	16m	male	None	None	None	None	NA	NA	None	NA	NA	NA	NA	NA	NA	NA	NA	NA	Yes	23202277					Yes
patient2	3y	female	None	None	None	None	None	None	None	None	None	None	None	None	None	NA	NA	None	Yes	23202277					Yes
1	2y,8mo	female	Yes	Yes	Yes	Yes	None	None	Yes	Yes	Yes	Yes	Yes	Yes	None	Yes	None	None	None	23633430		Yes	Yes	Yes
F1 Ⅱ2	NA	male	NA	NA	NA	NA	NA	NA	NA	NA	NA	NA	NA	NA	NA	NA	NA	NA	Yes	23790188					Yes
F1Ⅱ4	NA	male	NA	NA	NA	NA	NA	NA	NA	NA	NA	NA	NA	NA	NA	NA	NA	NA	Yes	23790188					Yes
F1 Ⅳ2	NA	male	NA	NA	NA	NA	NA	NA	NA	NA	NA	NA	NA	NA	NA	NA	NA	NA	Yes	23790188					Yes
F2 sporadic case	NA	male	NA	NA	NA	NA	NA	NA	NA	NA	NA	NA	NA	NA	NA	NA	NA	NA	Yes	23790188					Yes
F3 Ⅱ1	NA	male	NA	NA	NA	NA	NA	NA	NA	NA	NA	NA	NA	NA	NA	NA	NA	NA	Yes	23790188					Yes
F3 Ⅱ2	NA	male	NA	NA	NA	NA	NA	NA	NA	NA	NA	NA	NA	NA	NA	NA	NA	NA	Yes	23790188					Yes
F3 Ⅲ5	NA	NA	NA	NA	NA	NA	NA	NA	NA	NA	NA	NA	NA	NA	NA	NA	NA	NA	Yes	23790188					Yes
F4 Ⅱ1	NA	male	NA	NA	NA	NA	NA	NA	NA	NA	NA	NA	NA	NA	NA	NA	NA	NA	Yes	23790188					Yes
F4 Ⅲ1	NA	female	NA	NA	NA	NA	NA	NA	NA	NA	NA	NA	NA	NA	NA	NA	NA	NA	Yes	23790188					Yes
F5 sporadic case	NA	male	NA	NA	NA	NA	NA	NA	NA	NA	NA	NA	NA	NA	NA	NA	NA	NA	Yes	23790188					Yes
F6 Ⅱ1	NA	male	NA	NA	NA	NA	NA	NA	NA	NA	NA	NA	NA	NA	NA	NA	NA	NA	Yes	23790188					Yes
F6 Ⅲ3	NA	female	NA	NA	NA	NA	NA	NA	NA	NA	NA	NA	NA	NA	NA	NA	NA	NA	Yes	23790188					Yes
F6 Ⅲ5	NA	female	NA	NA	NA	NA	NA	NA	NA	NA	NA	NA	NA	NA	NA	NA	NA	NA	Yes	23790188					Yes
F6 Ⅲ7	NA	female	NA	NA	NA	NA	NA	NA	NA	NA	NA	NA	NA	NA	NA	NA	NA	NA	Yes	23790188					Yes
F7 Ⅳ1	NA	male	NA	NA	NA	NA	NA	NA	NA	NA	NA	NA	NA	NA	NA	NA	NA	NA	Yes	23790188					Yes
F7 Ⅳ2	NA	male	NA	NA	NA	NA	NA	NA	NA	NA	NA	NA	NA	NA	NA	NA	NA	NA	Yes	23790188					Yes
F8Ⅱ2	NA	female	NA	NA	NA	NA	NA	NA	NA	NA	NA	NA	NA	NA	NA	NA	NA	NA	Yes	23790188					Yes
F8Ⅱ4	NA	female	NA	NA	NA	NA	NA	NA	NA	NA	NA	NA	NA	NA	NA	NA	NA	NA	Yes	23790188					Yes
F8 Ⅲ4	NA	male	NA	NA	NA	NA	NA	NA	NA	NA	NA	NA	NA	NA	NA	NA	NA	NA	Yes	23790188					Yes
F9 Ⅲ5	NA	female	NA	NA	NA	NA	NA	NA	NA	NA	NA	NA	NA	NA	NA	NA	NA	NA	Yes	23790188					Yes
F9 Ⅳ2	NA	female	NA	NA	NA	NA	NA	NA	NA	NA	NA	NA	NA	NA	NA	NA	NA	NA	Yes	23790188					Yes
F10Ⅱ4	NA	female	NA	NA	NA	NA	NA	NA	NA	NA	NA	NA	NA	NA	NA	NA	NA	NA	Yes	23790188					Yes
F10 Ⅲ3	NA	male	NA	NA	NA	NA	NA	NA	NA	NA	NA	NA	NA	NA	NA	NA	NA	NA	Yes	23790188					Yes
F10 Ⅲ4	NA	female	NA	NA	NA	NA	NA	NA	NA	NA	NA	NA	NA	NA	NA	NA	NA	NA	Yes	23790188					Yes
F11 Ⅲ2	NA	female	NA	NA	NA	NA	NA	NA	NA	NA	NA	NA	NA	NA	NA	NA	NA	NA	Yes	23790188					Yes
F11 Ⅳ1	NA	female	NA	NA	NA	NA	NA	NA	NA	NA	NA	NA	NA	NA	NA	NA	NA	NA	Yes	23790188					Yes
F11 Ⅴ2	NA	male	NA	NA	NA	NA	NA	NA	NA	NA	NA	NA	NA	NA	NA	NA	NA	NA	Yes	23790188					Yes
F11 Ⅴ4	NA	male	NA	NA	NA	NA	NA	NA	NA	NA	NA	NA	NA	NA	NA	NA	NA	NA	Yes	23790188					Yes
F12 Ⅲ1	NA	female	NA	NA	NA	NA	NA	NA	NA	NA	NA	NA	NA	NA	NA	NA	NA	NA	Yes	23790188					Yes
F12 Ⅲ4	NA	female	NA	NA	NA	NA	NA	NA	NA	NA	NA	NA	NA	NA	NA	NA	NA	NA	Yes	23790188					Yes
F12 Ⅲ8	NA	female	NA	NA	NA	NA	NA	NA	NA	NA	NA	NA	NA	NA	NA	NA	NA	NA	Yes	23790188					Yes
F12 Ⅲ9	NA	female	NA	NA	NA	NA	NA	NA	NA	NA	NA	NA	NA	NA	NA	NA	NA	NA	Yes	23790188					Yes
F13 sporadic case	NA	male	NA	NA	NA	NA	NA	NA	NA	NA	NA	NA	NA	NA	NA	NA	NA	NA	Yes	23790188					Yes
1	8y	male	Yes	Yes	NA	Yes	Yes	None	None	Yes	Yes	None	None	None	None	None	None	None	Yes	23813913			Yes
2	4y	male	Yes	Yes	NA	NA	Yes	None	None	Yes	None	Yes	None	Yes	None	Yes	None	None	None	23813913			Yes
3a1	3y	male	Yes	Yes	NA	NA	None	None	Yes	Yes	None	Yes	None	None	Yes	Yes	None	None	Yes	23813913			Yes
3a2	adult	female	None	None	NA	NA	None	None	NA	NA	None	None	None	None	Yes	None	None	None	None	23813913			Yes
4a1	9y	NA	Yes	Yes	NA	NA	Yes	None	NA	NA	None	None	Yes	None	None	Yes	None	None	None	23813913			Yes
4a3	NA	NA	None	None	None	None	None	None	None	None	None	None	None	None	None	None	None	None	None	23813913			Yes
5a1	3mo	male	Yes	Yes	NA	NA	None	None	None	Yes	None	None	None	None	Yes	Yes	None	Yes	None	23813913			Yes
5a2	adult	male	Yes	Yes	NA	NA	None	None	NA	NA	Yes	None	None	None	Yes	Yes	None	None	None	23813913			Yes
6	1y	female	Yes	Yes	NA	NA	None	None	None	Yes	None	Yes	None	Yes	Yes	Yes	None	None	Yes	23813913			Yes
7a1	25y	male	Yes	Yes	NA	NA	None	None	Yes	None	Yes	Yes	Yes	None	None	Yes	Yes	None	None	23813913			Yes
7a2	adult	female	Yes	Yes	NA	NA	None	None	None	NA	None	None	None	None	None	None	None	None	None	23813913			Yes
8a1	6y	male	Yes	Yes	NA	NA	None	None	None	Yes	None	Yes	None	None	None	Yes	None	None	None	23813913			Yes
8a2	4y	male	Yes	Yes	NA	NA	None	None	None	Yes	None	Yes	None	None	None	None	None	None	None	23813913			Yes
8a3	adult	NA	Yes	Yes	NA	NA	Yes	None	None	NA	None	None	None	None	None	None	None	None	None	23813913
9	3mo	male	Yes	Yes	NA	NA	None	None	None	Yes	None	Yes	Yes	None	None	Yes	Yes	None	None	23813913		Yes	Yes			Yes
10	prenatal	male	Yes	Yes	NA	NA	None	None	None	Yes	None	Yes	None	None	None	Yes	None	Yes	Yes	23813913		Yes	Yes			Yes
11a1	prenatal	male	None	Yes	NA	NA	None	None	None	None	None	None	None	None	None	None	None	None	None	23813913		Yes	Yes			Yes
11a2	adult	female	Yes	Yes	NA	NA	None	None	None	NA	None	None	None	None	None	Yes	None	None	None	23813913		Yes	Yes			Yes
12	1y	female	Yes	Yes	NA	NA	Yes	None	Yes	NA	Yes	None	None	None	None	Yes	None	None	Yes	23813913		Yes	Yes			Yes
13a1	1y	female	Yes	Yes	NA	NA	None	None	None	None	None	Yes	None	None	None	Yes	Yes	None	None	23813913		Yes	Yes			Yes
13a2	adult	male	Yes	Yes	NA	NA	None	None	None	NA	None	None	None	None	None	Yes	None	Yes	None	23813913		Yes	Yes			Yes
14	2y	female	Yes	Yes	NA	NA	Yes	None	None	Yes	Yes	Yes	None	None	None	Yes	None	None	None	23813913		Yes	Yes			Yes
15	17y	female	Yes	Yes	NA	NA	None	None	None	Yes	Yes	None	None	None	None	Yes	None	None	Yes	23813913		Yes	Yes			Yes
16	2y	male	Yes	Yes	NA	NA	Yes	None	None	None	Yes	None	None	None	None	Yes	None	Yes	None	23813913			Yes			Yes
17a1	4mo	male	Yes	Yes	NA	NA	None	None	None	None	None	Yes	None	None	None	None	None	None	Yes	23813913			Yes			Yes
17a2	adult	female	None	None	NA	NA	None	None	None	None	None	None	None	None	None	None	None	None	None	23813913			Yes			Yes
18	6mo	male	Yes	Yes	NA	NA	None	Yes	None	NA	None	Yes	None	None	None	Yes	None	None	None	23813913		Yes
19	6y	male	Yes	Yes	NA	NA	None	Yes	None	Yes	Yes	None	None	None	None	Yes	None	None	None	23813913		Yes
20a1	4y	female	Yes	Yes	NA	NA	None	None	None	Yes	Yes	Yes	None	None	None	Yes	None	Yes	None	23813913		Yes
20a2	2y	female	Yes	Yes	NA	NA	None	None	Yes	Yes	Yes	None	None	None	None	Yes	Yes	None	None	23813913		Yes
20a3	adult	male	Yes	Yes	NA	NA	None	None	None	NA	None	None	None	None	None	None	None	None	None	23813913		Yes
21a1	fetus	NA	None	Yes	NA	NA	None	None	None	None	None	None	None	None	None	None	None	None	None	23813913		Yes
21a2	27y	female	None	None	NA	NA	None	None	None	NA	None	None	None	None	None	Yes	None	None	None	23813913		Yes
21a3	NA	female	None	None	NA	NA	None	None	None	NA	None	None	None	None	None	None	None	None	None	23813913		Yes
1	7mo	male	Yes	NA	NA	NA	Yes	None	NA	None	None	None	None	Yes	Yes	Yes	None	None	None	23901910			Yes
proband	2y	male	None	None	None	None	None	None	None	None	None	None	None	None	Yes	None	None	None	None	24625222			Yes	Yes	Yes
proband's brother	NA	male	None	None	None	None	None	None	None	None	None	None	None	None	Yes	None	None	None	None	24625222			Yes	Yes	Yes
proband's mother	NA	famale	None	None	None	None	None	None	None	None	None	None	None	None	Yes	None	None	None	None	24625222			Yes	Yes	Yes
proband's grandmother	NA	female	None	None	None	None	None	None	None	None	None	None	None	None	Yes	None	None	None	None	24625222			Yes	Yes	Yes
proband	2y	male	Yes	NA	NA	NA	NA	NA	None	NA	None	NA	NA	Yes	None	Yes	None	None	Yes	24838992	血小板减少				Yes
6923	NA	male	None	None	None	None	Yes	None	None	NA	NA	NA	NA	NA	NA	NA	NA	NA	NA	25170348			Yes
1	4y	female	Yes	Yes	Yes	Yes	None	None	Yes	None	Yes	None	None	None	None	None	None	None	None	26523152		Yes
BAB7221	NA	male	NA	NA	NA	NA	NA	NA	NA	NA	NA	NA	NA	NA	NA	NA	NA	NA	Yes	26549411					Yes
patient's mother	NA	female	NA	NA	NA	NA	NA	NA	NA	NA	NA	NA	NA	NA	NA	NA	NA	NA	Yes	26549411					Yes
patient's grandmother	NA	female	NA	NA	NA	NA	NA	NA	NA	NA	NA	NA	NA	NA	NA	NA	NA	NA	Yes	26549411					Yes
1	NA	NA	Yes	Yes	Yes	Yes	None	None	None	Yes	Yes	Yes	None	Yes	None	Yes	None	Yes	None	27137828
1	2y	female	None	None	None	None	None	None	None	None	None	None	NA	None	None	Yes	None	Yes	Yes	27633569	中枢性性早熟		Yes	Yes
proband	NA	female	Yes	Yes	Yes	Yes	NA	NA	None	Yes	Yes	Yes	None	None	None	Yes	Yes	None	None	29858378		Yes	Yes		Yes
Ⅱ	NA	female	None	None	None	None	None	None	None	None	None	None	None	None	None	None	None	None	Yes	29970136					Yes
Ⅱ1	NA	male	None	None	None	None	None	None	None	None	None	None	None	None	None	None	None	None	Yes	29970136					Yes
Ⅱ6	NA	female	None	None	None	None	None	None	None	None	None	None	None	None	None	None	None	None	Yes	29970136					Yes
Ⅱ8	NA	female	None	None	None	None	None	None	None	None	None	None	None	None	None	None	None	None	Yes	29970136					Yes
Ⅲ6	NA	female	None	None	None	None	None	None	None	None	None	None	None	None	None	None	None	None	Yes	29970136					Yes
Ⅲ8	NA	male	None	None	None	None	None	None	None	None	None	None	None	None	None	None	None	None	Yes	29970136					Yes
Ⅳ5	NA	male	None	None	None	None	None	None	None	None	None	None	None	None	None	None	None	None	Yes	29970136					Yes
Ⅳ6	NA	male	None	None	None	None	None	None	None	None	None	None	None	None	None	None	None	None	Yes	29970136					Yes
proband	4d	female	None	None	None	None	None	None	None	None	None	None	None	None	None	None	None	None	Yes	31200655					Yes
proband's mother	23Y	female	None	None	None	None	None	None	None	None	None	None	None	None	None	None	None	None	Yes	31200655					Yes
proband	4y	male	Yes	NA	NA	NA	Yes	None	None	None	Yes	Yes	None	None	None	None	None	None	None	31585183		Yes	Yes	Yes
AⅡ2	9y	male	Yes	Yes	Yes	Yes	None	Yes	None	None	Yes	Yes	Yes	None	None	Yes	None	None	Yes	33688487
AⅡ3	8y	male	Yes	Yes	Yes	Yes	None	None	None	None	None	None	None	None	None	Yes	None	None	Yes	33688487
AⅡ4	6y	male	Yes	Yes	Yes	None	Yes	Yes	None	None	Yes	None	None	None	None	None	None	None	Yes	33688487
BⅢ1	17y	female	Yes	Yes	Yes	Yes	None	None	None	None	Yes	Yes	Yes	None	None	None	Yes	None	None	33688487				Yes
BⅢ2	9y	male	Yes	Yes	Yes	Yes	None	Yes	None	None	Yes	Yes	Yes	None	None	None	Yes	None	None	33688487				Yes

## Sheet: del
patient's number	age	sex	DD	ID	SD	MD	hypotonia	epilepsy	BD	lissencephaly	leukoencephalopathy	other brain malformations	microcephaly	CL/CP	other facial dysmorphisms	H/FA	CA	VA	omphalocele	GR	failure to thrive	PMID	PAFAH1B1	YWHAE	CRK	HIC1
1	8mo	male	None	None	None	None	Yes	Yes	NA	Yes	None	None	None	None	Yes	None	None	None	None	Yes	None	2299140
2	8mo	male	None	None	None	None	Yes	Yes	NA	Yes	None	None	None	None	Yes	None	None	None	None	None	None	2299140
3	8mo	male	None	None	None	None	Yes	Yes	NA	Yes	None	None	Yes	None	Yes	None	None	None	None	None	None	2299140
4	3y	male	None	None	None	None	Yes	Yes	NA	Yes	None	None	Yes	None	Yes	None	None	None	None	None	None	2299140
case4	16w	NA	None	None	NA	None	NA	NA	NA	NA	NA	NA	None	None	Yes	Yes	None	Yes	None	None	None	6745939
case5	3y6mo	NA	NA	NA	NA	NA	NA	Yes	NA	Yes	None	None	Yes	None	Yes	Yes	Yes	None	None	Yes	None	6745939
familyA-1	NA	NA	NA	NA	NA	NA	NA	NA	NA	Yes	NA	NA	NA	NA	NA	Yes	NA	Yes	None	NA	NA	6745939
familyA-2	NA	NA	NA	NA	NA	NA	NA	NA	NA	Yes	NA	NA	NA	NA	NA	NA	Yes	Yes	None	NA	NA	6745939
familyB-1	NA	male	NA	NA	NA	NA	NA	NA	NA	Yes	NA	NA	NA	NA	NA	Yes	None	Yes	None	NA	None	6745939
familyB-2	NA	male	NA	NA	NA	NA	NA	NA	NA	Yes	NA	NA	NA	NA	NA	Yes	None	Yes	None	NA	None	6745939
familyB-3	NA	female	NA	NA	NA	NA	NA	NA	NA	Yes	NA	NA	NA	NA	NA	Yes	Yes	None	None	NA	None	6745939
familyC-1	NA	female	None	None	None	None	None	None	None	Yes	None	None	None	None	Yes	None	None	None	None	None	None	6745939
familyC-2	9mo	female	None	None	None	None	None	None	None	Yes	None	None	None	None	Yes	None	None	None	None	None	None	6745939
familyD-1	NA	NA	None	None	None	None	None	None	None	Yes	None	None	None	None	Yes	None	None	None	None	None	None	6745939
familyD-2	NA	NA	None	None	None	None	None	None	None	Yes	None	None	None	None	Yes	None	None	None	None	None	Yes	6745939
familyD-3	NA	NA	None	None	None	None	None	None	None	Yes	None	None	None	None	Yes	None	None	None	None	None	Yes	6745939
patient1	5w	male	Yes	NA	NA	NA	NA	None	None	Yes	None	Yes	Yes	None	Yes	Yes	None	None	None	Yes	None	6834189
patient3	4.5mo	female	Yes	NA	NA	NA	Yes	Yes	NA	Yes	None	Yes	Yes	None	Yes	Yes	None	None	None	Yes	None	6834189
Patient a	5y	female	None	None	None	None	None	Yes	None	Yes	None	None	Yes	None	None	None	None	None	None	None	None	7634541
Patient b	4y	male	None	None	None	None	Yes	Yes	None	Yes	None	Yes	None	None	None	None	None	None	None	Yes	None	7634541
Patient c	4y	male	None	None	None	None	Yes	Yes	None	Yes	None	None	Yes	None	None	None	None	None	None	None	None	7634541
Patient d	2y	male	None	None	None	None	None	Yes	None	Yes	None	None	Yes	None	None	None	None	None	None	None	None	7634541
Patient e	3y	female	None	None	None	None	Yes	Yes	None	Yes	None	None	None	None	None	None	None	None	None	Yes	None	7634541
proband	2.5mo	male	NA	NA	NA	NA	None	Yes	NA	Yes	None	None	Yes	None	Yes	Yes	None	Yes	Yes	Yes	Yes	8249946
proband	5d	male	NA	NA	NA	NA	None	None	NA	Yes	None	Yes	NA	NA	Yes	NA	Yes	Yes	None	NA	None	9061768
patient	2w	male	NA	NA	NA	NA	Yes	Yes	NA	Yes	None	None	Yes	None	Yes	Yes	None	None	Yes	NA	NA	9096760
Ⅳ5	8y	male	Yes	Yes	Yes	Yes	None	Yes	None	Yes	None	None	None	None	Yes	Yes	Yes	None	None	None	None	10406660	Yes
patient	4y	female	None	None	None	None	Yes	Yes	None	None	None	Yes	None	None	None	None	None	None	None	None	Yes	10787042
LP85-002	NA	female	NA	NA	NA	NA	NA	NA	NA	Yes	NA	NA	NA	NA	NA	NA	NA	NA	NA	NA	NA	11115846	Yes
LP88-009	NA	female	NA	NA	NA	NA	NA	NA	NA	Yes	NA	NA	NA	NA	NA	NA	NA	NA	NA	NA	NA	11115846	Yes
LP90-012	NA	female	NA	NA	NA	NA	NA	NA	NA	Yes	NA	NA	NA	NA	NA	NA	NA	NA	NA	NA	NA	11115846	Yes
LP97-064	NA	female	NA	NA	NA	NA	NA	NA	NA	Yes	NA	NA	NA	NA	NA	NA	NA	NA	NA	NA	NA	11115846	Yes
LP91-022	NA	male	NA	NA	NA	NA	NA	NA	NA	Yes	NA	NA	NA	NA	NA	NA	NA	NA	NA	NA	NA	11115846	Yes
LP97-068	NA	female	NA	NA	NA	NA	NA	NA	NA	Yes	NA	NA	NA	NA	NA	NA	NA	NA	NA	NA	NA	11115846	Yes
LP99-053	NA	male	NA	NA	NA	NA	NA	NA	NA	Yes	NA	NA	NA	NA	NA	NA	NA	NA	NA	NA	NA	11115846	Yes
LP99-058	NA	male	NA	NA	NA	NA	NA	NA	NA	Yes	NA	NA	NA	NA	NA	NA	NA	NA	NA	NA	NA	11115846	Yes
LP97-078	NA	male	NA	NA	NA	NA	NA	NA	NA	Yes	NA	NA	NA	NA	NA	NA	NA	NA	NA	NA	NA	11115846	Yes
LP99-014	NA	male	NA	NA	NA	NA	NA	NA	NA	Yes	NA	NA	NA	NA	NA	NA	NA	NA	NA	NA	NA	11115846	Yes
LP99-088	NA	female	NA	NA	NA	NA	NA	NA	NA	Yes	NA	NA	NA	NA	NA	NA	NA	NA	NA	NA	NA	11115846	Yes
LP97-071	NA	female	NA	NA	NA	NA	NA	NA	NA	Yes	NA	NA	NA	NA	NA	NA	NA	NA	NA	NA	NA	11115846	Yes
LP91-019	NA	female	NA	NA	NA	NA	NA	NA	NA	Yes	NA	NA	NA	NA	NA	NA	NA	NA	NA	NA	NA	11115846	Yes
LP89-005	NA	male	NA	NA	NA	NA	NA	NA	NA	Yes	NA	NA	NA	NA	NA	NA	NA	NA	NA	NA	NA	11115846	Yes
DP-0201	NA	male	NA	NA	NA	NA	NA	NA	NA	Yes	NA	NA	NA	NA	NA	NA	NA	NA	NA	NA	NA	11115846	Yes
LP97-086	NA	female	NA	NA	NA	NA	NA	NA	NA	Yes	NA	NA	NA	NA	NA	NA	NA	NA	NA	NA	NA	11115846	Yes
LP97-021	NA	male	NA	NA	NA	NA	NA	NA	NA	Yes	NA	NA	NA	NA	NA	NA	NA	NA	NA	NA	NA	11115846	Yes
LP93-005	NA	male	NA	NA	NA	NA	NA	NA	NA	Yes	NA	NA	NA	NA	NA	NA	NA	NA	NA	NA	NA	11115846	Yes
LP91-012	NA	male	NA	NA	NA	NA	NA	NA	NA	Yes	NA	NA	NA	NA	NA	NA	NA	NA	NA	NA	NA	11115846	Yes
LP93-005	NA	male	NA	NA	NA	NA	NA	NA	NA	Yes	NA	NA	NA	NA	NA	NA	NA	NA	NA	NA	NA	11115846	Yes
LP91-012	NA	male	NA	NA	NA	NA	NA	NA	NA	Yes	NA	NA	NA	NA	NA	NA	NA	NA	NA	NA	NA	11115846	Yes
LP97-069	NA	female	NA	NA	NA	NA	NA	NA	NA	Yes	NA	NA	NA	NA	NA	NA	NA	NA	NA	NA	NA	11115846	Yes
LP90-014	NA	male	NA	NA	NA	NA	NA	NA	NA	Yes	NA	NA	NA	NA	NA	NA	NA	NA	NA	NA	NA	11115846	Yes
LP98-100	NA	male	NA	NA	NA	NA	NA	NA	NA	Yes	NA	NA	NA	NA	NA	NA	NA	NA	NA	NA	NA	11115846	Yes
LP90-020	NA	male	NA	NA	NA	NA	NA	NA	NA	Yes	NA	NA	NA	NA	NA	NA	NA	NA	NA	NA	NA	11115846	Yes
LR 01-130	NA	male	NA	NA	NA	NA	NA	NA	NA	Yes	NA	NA	NA	NA	NA	NA	NA	NA	NA	NA	NA	11754098	Yes
LR 01-097	NA	male	NA	NA	NA	NA	NA	NA	NA	Yes	NA	NA	NA	NA	NA	NA	NA	NA	NA	NA	NA	11754098	Yes
LR 00-159	NA	female	NA	NA	NA	NA	NA	NA	NA	Yes	NA	NA	NA	NA	NA	NA	NA	NA	NA	NA	NA	11754098	Yes
LR 00-083	NA	male	NA	NA	NA	NA	NA	NA	NA	Yes	NA	NA	NA	NA	NA	NA	NA	NA	NA	NA	NA	11754098	Yes
patient	4mo	female	None	None	None	None	None	Yes	None	Yes	None	None	None	None	None	None	None	None	None	None	None	12549808	Yes
1	NA	NA	NA	NA	NA	NA	NA	NA	NA	Yes	NA	NA	NA	None	None	NA	NA	NA	NA	NA	NA	12621583	Yes
2	NA	NA	NA	NA	NA	NA	NA	NA	NA	Yes	NA	NA	NA	None	None	NA	NA	NA	NA	NA	NA	12621583	Yes
3	NA	NA	NA	NA	NA	NA	NA	NA	NA	Yes	NA	NA	NA	None	Yes	NA	NA	NA	NA	NA	NA	12621583	Yes
4	NA	NA	NA	NA	NA	NA	NA	NA	NA	Yes	NA	NA	NA	None	Yes	NA	NA	NA	NA	NA	NA	12621583	Yes
5	NA	NA	NA	NA	NA	NA	NA	NA	NA	Yes	NA	NA	NA	None	Yes	NA	NA	NA	NA	NA	NA	12621583	Yes
6	NA	NA	NA	NA	NA	NA	NA	NA	NA	Yes	NA	NA	NA	None	Yes	NA	NA	NA	NA	NA	NA	12621583	Yes
7	NA	NA	NA	NA	NA	NA	NA	NA	NA	Yes	NA	NA	NA	None	None	NA	NA	NA	NA	NA	NA	12621583	Yes
8	NA	NA	NA	NA	NA	NA	NA	NA	NA	Yes	NA	NA	NA	None	Yes	NA	NA	NA	NA	NA	NA	12621583	Yes
9	NA	NA	NA	NA	NA	NA	NA	NA	NA	Yes	NA	NA	NA	None	None	NA	NA	NA	NA	NA	NA	12621583	Yes
10	NA	NA	NA	NA	NA	NA	NA	NA	NA	Yes	NA	NA	NA	None	Yes	NA	NA	NA	NA	NA	NA	12621583	Yes
11	NA	NA	NA	NA	NA	NA	NA	NA	NA	Yes	NA	NA	NA	NA	Yes	NA	NA	NA	NA	NA	NA	12621583	Yes			Yes
12	NA	NA	NA	NA	NA	NA	NA	NA	NA	Yes	NA	NA	NA	NA	Yes	NA	NA	NA	NA	NA	NA	12621583	Yes			Yes
13	NA	NA	NA	NA	NA	NA	NA	NA	NA	Yes	NA	NA	NA	NA	Yes	NA	NA	NA	NA	NA	NA	12621583	Yes			Yes
14	NA	NA	NA	NA	NA	NA	NA	NA	NA	Yes	NA	NA	NA	NA	Yes	NA	NA	NA	NA	NA	NA	12621583	Yes			Yes
15	NA	NA	NA	NA	NA	NA	NA	NA	NA	Yes	NA	NA	NA	NA	Yes	NA	NA	NA	NA	NA	NA	12621583	Yes			Yes
16	NA	NA	NA	NA	NA	NA	NA	NA	NA	Yes	NA	NA	NA	NA	Yes	NA	NA	NA	NA	NA	NA	12621583	Yes			Yes
17	NA	NA	NA	NA	NA	NA	NA	NA	NA	Yes	NA	NA	NA	NA	Yes	NA	NA	NA	NA	NA	NA	12621583	Yes			Yes
18	NA	NA	NA	NA	NA	NA	NA	NA	NA	Yes	NA	NA	NA	NA	Yes	NA	NA	NA	NA	NA	NA	12621583	Yes			Yes
19	NA	NA	NA	NA	NA	NA	NA	NA	NA	Yes	NA	NA	NA	NA	Yes	NA	NA	NA	NA	NA	NA	12621583	Yes			Yes
20	NA	NA	NA	NA	NA	NA	NA	NA	NA	Yes	NA	NA	NA	NA	Yes	NA	NA	NA	NA	NA	NA	12621583	Yes			Yes
21	NA	NA	NA	NA	NA	NA	NA	NA	NA	Yes	NA	NA	NA	NA	Yes	NA	NA	NA	NA	NA	NA	12621583	Yes	Yes		Yes
22	NA	NA	NA	NA	NA	NA	NA	NA	NA	Yes	NA	NA	NA	NA	Yes	NA	NA	NA	NA	NA	NA	12621583	Yes	Yes	Yes	Yes
23	NA	NA	NA	NA	NA	NA	NA	NA	NA	Yes	NA	NA	NA	NA	Yes	NA	NA	NA	NA	NA	NA	12621583	Yes	Yes	Yes	Yes
24	NA	NA	NA	NA	NA	NA	NA	NA	NA	Yes	NA	NA	NA	NA	Yes	NA	NA	NA	NA	NA	NA	12621583	Yes	Yes	Yes	Yes
25	NA	NA	NA	NA	NA	NA	NA	NA	NA	Yes	NA	NA	NA	NA	Yes	NA	NA	NA	NA	NA	NA	12621583	Yes	Yes	Yes	Yes
26	NA	NA	NA	NA	NA	NA	NA	NA	NA	Yes	NA	NA	NA	NA	Yes	NA	NA	NA	NA	NA	NA	12621583	Yes	Yes	Yes	Yes
27	NA	NA	NA	NA	NA	NA	NA	NA	NA	Yes	NA	NA	NA	NA	Yes	NA	NA	NA	NA	NA	NA	12621583	Yes	Yes	Yes	Yes
28	NA	NA	NA	NA	NA	NA	NA	NA	NA	Yes	NA	NA	NA	NA	Yes	NA	NA	NA	NA	NA	NA	12621583	Yes	Yes	Yes	Yes
29	NA	NA	NA	NA	NA	NA	NA	NA	NA	Yes	NA	NA	NA	NA	Yes	NA	NA	NA	NA	NA	NA	12621583	Yes	Yes	Yes	Yes
30	NA	NA	NA	NA	NA	NA	NA	NA	NA	Yes	NA	NA	NA	NA	Yes	NA	NA	NA	NA	NA	NA	12621583	Yes	Yes	Yes	Yes
31	NA	NA	NA	NA	NA	NA	NA	NA	NA	None	NA	NA	NA	NA	None	NA	NA	NA	NA	NA	NA	12621583			Yes
32	NA	NA	NA	NA	NA	NA	NA	NA	NA	None	NA	NA	NA	NA	None	NA	NA	NA	NA	NA	NA	12621583			Yes
33	NA	NA	NA	Yes	NA	NA	NA	NA	NA	None	NA	NA	NA	NA	None	NA	NA	NA	NA	NA	NA	12621583		Yes	Yes
34	NA	NA	NA	Yes	NA	NA	NA	NA	NA	None	NA	NA	NA	NA	Yes	NA	NA	NA	NA	NA	NA	12621583		Yes	Yes
1	13y	male	Yes	Yes	None	NA	Yes	None	None	None	None	Yes	None	None	Yes	Yes	None	Yes	None	Yes	None	19584063		Yes
2	5y5mo	female	Yes	Yes	None	NA	None	None	None	None	None	Yes	None	None	Yes	None	Yes	Yes	None	Yes	None	19584063		Yes	Yes
3	10y5mo	female	Yes	Yes	None	NA	Yes	None	None	None	None	None	None	None	Yes	Yes	None	Yes	None	Yes	None	19584063		Yes	Yes
4	8y	male	Yes	Yes	None	NA	None	None	None	None	None	Yes	None	None	None	None	None	None	None	Yes	None	19584063		Yes	Yes
5	17y	female	Yes	Yes	None	NA	None	None	None	Yes	None	Yes	None	Yes	Yes	None	Yes	None	None	Yes	None	19584063		Yes	Yes
6	16m	male	Yes	Yes	None	NA	Yes	Yes	None	Yes	None	None	Yes	None	None	None	None	None	None	None	None	19584063	Yes
7	6m	male	Yes	Yes	None	NA	Yes	Yes	None	Yes	None	None	None	None	None	None	None	None	None	Yes	None	19584063	Yes
8	5y10m	male	Yes	Yes	None	NA	Yes	Yes	None	Yes	None	Yes	None	None	Yes	None	None	None	None	Yes	None	19584063		Yes	Yes
patient	2y	male	Yes	NA	NA	Yes	None	None	NA	Yes	None	Yes	None	None	Yes	None	None	None	None	None	None	19635726		Yes
patient1	22y	female	Yes	Yes	Yes	Yes	None	Yes	None	Yes	None	None	None	None	None	None	None	None	None	None	None	20227246	Yes
patient3	23y	male	Yes	NA	NA	NA	None	Yes	None	None	None	Yes	None	None	None	None	None	None	None	Yes	None	20227246		Yes	Yes
case1	21y	male	Yes	Yes	None	None	None	None	None	None	Yes	Yes	None	None	Yes	None	None	Yes	None	Yes	None	20452996		Yes	Yes
case2	13y	female	Yes	Yes	None	None	None	None	None	None	Yes	Yes	None	Yes	Yes	Yes	Yes	Yes	None	Yes	None	20452996		Yes	Yes
case3	2y	male	Yes	Yes	None	None	Yes	None	None	NA	NA	NA	None	None	Yes	None	None	Yes	None	Yes	None	20452996		Yes	Yes
case4	9y	female	Yes	Yes	Yes	None	None	None	Yes	None	Yes	None	None	None	Yes	None	None	None	None	Yes	None	20452996		Yes	Yes
case5	17y	female	Yes	Yes	None	None	None	None	None	NA	NA	NA	None	None	Yes	Yes	None	None	None	None	None	20452996		Yes	Yes
case6a	4.5y	male	Yes	Yes	None	None	None	None	None	NA	NA	NA	None	None	Yes	Yes	None	None	None	Yes	None	20452996
case6b	2.5y	male	Yes	Yes	None	None	Yes	None	None	None	Yes	None	None	None	Yes	Yes	None	None	None	Yes	None	20452996
case6c	38y	female	Yes	None	Yes	None	None	None	None	NA	NA	NA	None	None	Yes	None	None	None	None	Yes	None	20452996
case7	50y	female	Yes	Yes	None	None	None	None	None	NA	NA	NA	None	None	Yes	Yes	None	None	None	Yes	None	20452996		Yes	Yes
case8	3y	female	Yes	Yes	None	None	None	None	None	None	Yes	Yes	None	Yes	Yes	Yes	Yes	Yes	None	Yes	None	20452996		Yes	Yes
patient A	7y9mo	female	Yes	Yes	Yes	NA	None	None	None	None	Yes	Yes	None	None	Yes	None	None	None	None	Yes	None	20599530		Yes	Yes	Yes
patient B	22y	female	Yes	Yes	Yes	NA	None	None	None	None	Yes	None	Yes	None	Yes	Yes	None	None	None	Yes	None	20599530		Yes	Yes	Yes
patient C	21mo	female	Yes	Yes	Yes	NA	None	None	None	None	Yes	None	None	None	Yes	None	None	None	None	Yes	None	20599530		Yes	Yes	Yes
patient D	4y	male	Yes	Yes	None	NA	None	None	None	None	Yes	Yes	None	None	Yes	None	None	None	None	Yes	None	20599530		Yes	Yes
patient1	4y	female	Yes	Yes	Yes	Yes	None	Yes	None	None	Yes	None	None	None	Yes	None	None	None	None	Yes	None	20833799		Yes	Yes
patient2	2y	female	Yes	Yes	Yes	Yes	Yes	None	None	None	Yes	None	None	None	Yes	None	None	None	None	Yes	None	20833799		Yes	Yes
proband	NA	female	Yes	NA	NA	NA	NA	NA	NA	NA	NA	NA	NA	NA	NA	NA	None	None	None	NA	None	22019069
patient	10.8y	male	Yes	Yes	None	NA	None	None	None	None	None	None	None	None	Yes	None	None	None	None	Yes	None	22085993			Yes
proband	5y	female	Yes	Yes	None	NA	None	None	None	None	None	Yes	None	None	Yes	None	None	None	None	Yes	None	22887762		Yes
patient	6mo	NA	NA	NA	NA	NA	NA	Yes	NA	Yes	None	NA	NA	NA	NA	NA	NA	NA	NA	NA	NA	23634385	Yes
patient	3y	male	Yes	Yes	Yes	Yes	Yes	Yes	None	Yes	None	None	None	None	None	None	None	None	None	None	None	26958590	Yes
patient	11y	female	Yes	Yes	Yes	Yes	None	None	None	None	Yes	Yes	None	None	Yes	Yes	Yes	None	None	Yes	None	27939114
1	3y	male	Yes	NA	None	NA	None	None	None	None	None	None	Yes	Yes	Yes	Yes	None	None	None	Yes	Yes	28232781		Yes	Yes	Yes
DECIPHER patient 1350	NA	NA	Yes	NA	NA	NA	NA	NA	NA	NA	NA	NA	NA	Yes	Yes	None	NA	NA	None	Yes	None	28232781		Yes	Yes	Yes
proband	8y4mo	male	Yes	NA	None	NA	None	Yes	None	None	Yes	None	None	None	None	None	None	None	None	Yes	None	28542865		Yes	Yes
patient	fetus	NA	NA	NA	NA	NA	NA	NA	NA	None	None	None	None	None	Yes	None	None	None	None	None	None	29458882		Yes	Yes	Yes
case1	NA	male	NA	NA	NA	NA	NA	NA	NA	Yes	None	None	Yes	None	Yes	Yes	NA	Yes	None	NA	None	29707411	Yes	Yes
case2	NA	male	Yes	Yes	Yes	Yes	Yes	Yes	NA	Yes	None	None	None	None	Yes	Yes	Yes	None	None	None	None	29707411	Yes	Yes
case3	NA	female	Yes	Yes	Yes	NA	None	None	NA	NA	NA	NA	NA	None	Yes	None	None	None	None	Yes	None	29707411	Yes	Yes
case4	NA	female	Yes	Yes	None	NA	None	None	NA	Yes	None	Yes	Yes	None	Yes	Yes	None	None	None	Yes	None	29707411	Yes	Yes
subject1	7y	female	None	None	None	None	None	None	None	None	Yes	Yes	None	None	Yes	None	Yes	None	None	None	None	30568308				Yes
subject2	8y	male	Yes	None	None	None	Yes	None	Yes	None	Yes	None	None	None	Yes	Yes	None	None	None	None	None	30568308				Yes
subject3	5y	male	None	None	None	None	Yes	None	Yes	None	Yes	None	None	None	None	Yes	None	None	None	None	None	30568308				Yes
subject4	3y	male	NA	NA	NA	NA	NA	NA	NA	None	Yes	NA	NA	NA	NA	Yes	NA	NA	None	NA	NA	30568308				Yes
subject5	3y	male	None	None	None	None	None	None	None	None	None	Yes	None	None	None	None	None	None	None	None	None	30568308				Yes
subject6	7y	female	None	None	None	None	None	Yes	None	None	None	None	None	None	Yes	Yes	None	None	None	None	None	30568308				Yes
patient	19y	female	Yes	Yes	Yes	Yes	None	Yes	None	None	Yes	None	None	Yes	None	None	Yes	None	None	Yes	None	31370080		Yes	Yes
patient	4y2mo	female	Yes	NA	None	Yes	None	Yes	None	None	None	Yes	None	None	Yes	Yes	None	None	None	Yes	None	32323081		Yes	Yes
4	7mo	female	Yes	Yes	Yes	Yes	None	Yes	Yes	Yes	None	Yes	NA	NA	NA	NA	NA	NA	None	NA	None	33453472	Yes
5	15mo	male	Yes	Yes	Yes	None	Yes	Yes	None	Yes	None	None	NA	NA	NA	NA	NA	NA	None	NA	None	33453472	Yes
6	14mo	male	Yes	Yes	Yes	None	Yes	Yes	None	Yes	None	None	NA	NA	NA	NA	NA	NA	None	NA	None	33453472	Yes			Yes
7	4mo	female	Yes	Yes	Yes	None	Yes	Yes	None	Yes	None	None	NA	NA	NA	NA	NA	NA	None	NA	None	33453472	Yes
8	2mo	female	Yes	Yes	Yes	None	None	Yes	None	Yes	None	Yes	NA	NA	NA	NA	NA	NA	None	NA	None	33453472	Yes
9	2y	male	Yes	Yes	Yes	None	None	Yes	None	Yes	None	Yes	NA	NA	NA	NA	NA	NA	None	NA	None	33453472	Yes
10	3mo	female	Yes	Yes	Yes	None	Yes	Yes	None	Yes	None	None	NA	NA	NA	NA	NA	NA	None	NA	None	33453472	Yes
11	4mo	female	Yes	Yes	Yes	None	Yes	Yes	None	Yes	None	None	NA	NA	NA	NA	NA	NA	None	NA	None	33453472	Yes
12	4mo	female	Yes	Yes	Yes	None	None	Yes	None	Yes	None	Yes	NA	NA	NA	NA	NA	NA	None	NA	None	33453472	Yes
13	4mo	male	Yes	Yes	Yes	None	None	Yes	None	Yes	None	Yes	NA	NA	NA	NA	NA	NA	None	NA	None	33453472	Yes
14	4mo	male	Yes	Yes	Yes	None	Yes	Yes	None	Yes	None	None	NA	NA	NA	NA	NA	NA	None	NA	None	33453472	Yes
2	3.5y	female	Yes	NA	NA	NA	NA	NA	NA	NA	NA	NA	NA	NA	Yes	Yes	NA	NA	None	Yes	NA	34255311			Yes
3	7.8y	female	Yes	NA	NA	NA	NA	NA	NA	NA	NA	NA	NA	NA	Yes	Yes	NA	NA	None	Yes	NA	34255311			Yes
4	6.5y	female	Yes	NA	NA	NA	NA	NA	NA	NA	NA	NA	NA	NA	Yes	Yes	NA	NA	None	Yes	NA	34255311			Yes
